# Supplementary material for: G12/13-mediated signaling stimulates hepatic glucose production and has a major impact on whole body glucose homeostasis
Source: Nat Commun. 2024 Nov 19;15:9996. doi: 10.1038/s41467-024-54299-7 (PMC11574106; doi:10.1038/s41467-024-54299-7)
Supplement: Supplementary file 4 — Source Data [file 41467_2024_54299_MOESM4_ESM.xlsx]

## Sheet: FIGURE 1
Figure 1C
	Control-saline			Control-CNO			Hep-G12D-saline			Hep-G12D-CNO
0	132.375	3.3697	8	153.375	4.12716	8	139.25	4.86881	8	131.625	4.97112	8
15	182.75	6.57308	8	185.75	5.00268	8	180.625	6.44465	8	304.75	9.06278	8
30	198.875	6.28899	8	198.5	5.92513	8	186.75	7.24014	8	366.5	17.8015	8
60	189	6.18755	8	214	6.98979	8	193.875	7.75158	8	393.625	25.773	8
90	186.875	11.7526	8	179.875	5.7831	8	168.375	5.61229	8	305.25	31.054	8
120	166	7.34604	8	169.625	6.48057	8	164.125	7.55796	8	212.75	27.2945	8
	Mean	SEM	N	Mean	SEM	N	Mean	SEM	N	Mean	SEM	N
Figure 1D
	Control-saline			Control-CNO			Hep-G12D-saline			Hep-G12D-CNO
0	75.75	2.92083	8	74.75	2.42169	8	90.75	1.59099	8	83.3333	1.13652	8
15	100.25	3.4806	8	103	5.04149	8	127	10.3562	8	244.667	12.4114	8
30	112.25	4.09649	8	124.75	0.728869	8	122.25	9.06631	8	245.333	6.56061	8
60	125.5	13.8459	8	107	2.59808	8	143.25	12.8464	8	216.667	6.93121	8
90	82.75	2.57188	8	108.5	0.935414	8	135.5	18.2357	8	186.667	2.50832	8
120	82	3.01386	8	85	3.77492	8	114.5	12.0986	8	152.667	8.19553	8
	Mean	SEM	N	Mean	SEM	N	Mean	SEM	N	Mean	SEM	N
Figure 1E
	Control-saline			Control-CNO			Hep-G12D-saline			Hep-G12D-CNO
0	86.125	7.13251	8	81.375	9.71732	8	88.125	7.04941	8	80.875	8.75344	8
15	227.625	14.7029	8	217.143	13.6739	8	223.125	5.68343	8	364.125	26.4234	8
30	217.5	7.14393	8	226.286	11.9001	8	224.125	11.059	8	431.625	50.0749	8
60	162.5	10.2295	8	158	10.4203	8	172.375	14.9068	8	292.875	33.5913	8
90	122.625	4.26756	8	131.625	12.0534	8	134.375	9.61015	8	226.375	26.9496	8
120	109.75	5.00981	8	109.5	4.94253	8	118.125	9.38547	8	176.25	14.0544	8
	Mean	SEM	N	Mean	SEM	N	Mean	SEM	N	Mean	SEM	N
Figure 1F
	Control-saline			Control-CNO			Hep-G12D-saline			Hep-G12D-CNO
0	142.833	7.20567	12	145.917	6.98099	12	143	4.82732	12	139.583	4.33705	12
15	107.5	9.29606	12	89.0909	6.27622	12	104.417	6.75037	12	166.167	12.8569	12
30	89.8182	7.92025	12	85.9091	7.58887	12	79.9091	3.17137	12	120.636	13.5863	12
60	87.3333	6.11671	12	90.3333	7.60516	12	82.0909	7.03616	12	77	14.6096	12
90	103	6.19139	12	91.4545	9.00311	12	94.8182	7.92235	12	86.0833	7.35512	12
120	114.833	5.89534	12	100.091	9.62328	12	107.833	8.67846	12	105.167	5.30699	12
	Mean	SEM	N	Mean	SEM	N	Mean	SEM	N	Mean	SEM	N
Figure 1G
	Control-saline			Control-CNO			Hep-G12D-saline			Hep-G12D-CNO
0	65.25	3.258	8	75.25	5.38807	8	75.75	4.40998	8	82.75	8.772	8
15	126.75	5.65962	8	141	7.42181	8	112.75	7.79623	8	206.5	4.53229	8
30	166.75	10.8527	8	156.75	3.77905	8	154	9.51753	8	248.333	5.63841	8
60	130.75	9.6323	8	143	6.17117	8	129	3.95811	8	193.333	10.4901	8
90	111.75	8.71003	8	136	6.99405	8	111	4.19325	8	177.333	15.2493	8
120	98.5	3.34788	8	131.5	5.13566	8	105	4.93288	8	159.667	7.78888	8
	Mean	SEM	N	Mean	SEM	N	Mean	SEM	N	Mean	SEM	N
Figure 1H
	Control-saline			Control-CNO			Hep-G12D-saline			Hep-G12D-CNO
0	1	0.08	8	1.05	0.09	8	1.15	0.13	8	1.09	0.1	8
5	1.25	0.1	8	1.26	0.1	8	1.36	0.1	8	1.65	0.15	8
15	2.5	0.09	8	2.61	0.09	8	2.33	0.09	8	3.8	0.12	8
30	3.2	0.15	8	3.1	0.12	8	3.62	0.11	8	6.3	0.1	8
	Mean	SEM	N	Mean	SEM	N	Mean	SEM	N	Mean	SEM	N

## Sheet: FIGURE 2
Figure 2A
	mean	SD	SEM
Control	26.9625	1.4	0.5	N=8
HepG12D	28.3	1.7	0.6	N=8
Figure 2B
	Control			Hep-G12D
0	0.9	0.1	9	1	0.1	8
50	1	0.2	9	1.3	0.1	8
	Mean	SEM	N	Mean	SEM	N
Figure 2C
	Control			Hep-G12D
-10	115	3	9	125.889	4	8
0	133	4	9	129	5	8
10	143	3	9	224.556	8	8
20	135	3	9	241.125	13	8
30	126	3	9	202.111	12	8
40	126	3	9	157.75	10	8
50	129	4	9	132.667	10	8
	Mean	SEM	N	Mean	SEM	N
Figure 2D
	Control			Hep-G12D
0	17.1448	1	9	18.3848	1	8
5	16.7253	1	9	28.1549	1	8
15	15.5339	1	9	33.4081	1	8
25	14.4024	1	9	22.6659	1	8
35	14.1643	1	9	22.9868	1	8
45	14.8079	1	9	20.4573	1	8
	Mean	SEM	N	Mean	SEM	N
Figure 2E
	Control			Hep-G12D
0	9.87453	0.768315	9	10.8936	0.48086	8
5	9.24849	0.64115	9	17.5934	0.605714	8
15	9.01428	0.503941	9	20.2496	0.891927	8
25	8.50573	0.528749	9	15.9718	1.13927	8
35	8.54664	0.403546	9	13.6647	0.79317	8
45	8.92571	0.218075	9	12.4213	0.75873	8
	Mean	SEM	N	Mean	SEM	N
Figure 2F
	Control			Hep-G12D
0	6.25823	0.165175	9	6.85079	0.297602	8
5	6.68982	0.262893	9	11.4837	0.303176	8
15	6.3871	0.299387	9	12.2031	0.533403	8
25	5.60985	0.391531	9	9.33061	0.374964	8
35	5.95494	0.326922	9	8.25121	0.43677	8
45	5.81543	0.281396	9	7.99711	0.30134	8
	Mean	SEM	N	Mean	SEM	N
Figure 2g
Hep-G12D-Saline			Hep-G12D-CNO
29.3667	1.15518	6	51.05	1.86293	6
Mean	SEM	N	Mean	SEM	N

## Sheet: FIGURE 3
Figure 3A
	Control			Hep-G12D
0	134	8.49264	6	49.4975	2.40659	6
15	206.333	3.28507	6	71.8728	13.5877	6
30	196.667	9.20145	6	70.6227	13.9029	6
60	193	9.72111	6	69.5737	16.5467	6
90	165.667	2.13112	6	57.9326	25.3336	6
	Mean	SEM	N	Mean	SEM	N
AUC
	Control			Hep-G12D
0	16800	762.3	6	26035	1657	6
	TOTAL AREA	STD ERROR	NO.	TOTAL AREA	STD ERROR	NO.
Figure 3B
	WT-AAV-eGFP,CRE			WT-AAV-G12D,CRE			G12-/-G13fl/fl-G12D,eGFP			G12-/-G13fl/fl-G12D,CRE
0	135	7.62234	8	133.25	5.71985	8	162.571	7.26811	6	123.545	6.04428	6
15	201.6	4.13038	8	344.25	16.8815	8	276.143	17.1374	6	199.19	11.0778	6
30	201.2	10.9334	8	326.5	5.47114	8	278.429	9.16775	6	192.861	14.232	6
60	183.6	10.4288	8	245.5	7.28926	8	224.429	9.11	6	139.352	14.8509	6
90	171.6	7.14563	8	131.75	10.5032	8	159.429	12.342	6	125.39	11.1692	6
	Mean	SEM	N	Mean	SEM	N	Mean	SEM	N	Mean	SEM	N
AUC
	WT-AAV-eGFP,CRE			WT-AAV-G12D,CRE			G12-/-G13fl/fl-G12D,eGFP			G12-/-G13fl/fl-G12D,CRE
	16848.8	325.19	8	22831.4	195.67	8	21024.3	355.79	6	16661.7	299.97	6
	TOTAL AREA	STD ERROR	NO.	TOTAL AREA	STD ERROR	NO.	TOTAL AREA	STD ERROR	NO.	TOTAL AREA	STD ERROR	NO.

## Sheet: FIGURE 4
Figure 4B
	ROCK1fl/fl-GFP,G12D-CNO			ROCK1fl/fl-CRE,G12D-CNO			ROCK1fl/fl-GFP,G12D-SALINE			ROCK1fl/fl-CRE,G12D-SALINE
0	204	5.08675	7	196.429	9.62847	7	192	3.48807	7	196.429	9.62847	7
15	296.75	6.08661	7	232.286	10.7121	7	224	4.20317	7	217.429	3.728	7
30	317.75	12.5866	7	234.857	17.2633	7	209	1.08012	7	202.571	1.83689	7
60	247.25	13.0689	7	204.429	12.9869	7	190.5	1.70783	7	189.143	3.02709	7
90	204.75	14.8761	7	176.714	7.79412	7	173.5	6.55108	7	165.429	2.52471	7
	Mean	SEM	N	Mean	SEM	N	Mean	SEM	N	Mean	SEM	N
	AUC
		ROCK1fl/fl-GFP,G12D-CNO			ROCK1fl/fl-CRE,G12D-CNO			ROCK1fl/fl-GFP,G12D-SALINE			ROCK1fl/fl-CRE,G12D-SALINE
		23689.7	252.552	7	19020.1	351.712	7	17828.3	72.9281	7	17428	80.9938	7
		TOTAL AREA	STD ERROR	NO.	TOTAL AREA	STD ERROR	NO.	TOTAL AREA	STD ERROR	NO.	TOTAL AREA	STD ERROR	NO.
Figure 4D
	JNK1/2fl/fl-GFP, G12D-CNO			JNK1/2fl/fl-CRE,G12D-CNO			JNK1/2fl/fl-GFP,CRE-CNO
0	202.4	7.24293	5	201.8	7.76788	5	189	5.22494	5
15	357.4	5.78446	5	291.2	4.58694	5	237.4	17.7893	5
30	342.4	13.2801	5	286.6	9.02552	5	225.6	16.9664	5
60	254.4	15.8984	5	204.8	15.727	5	185.8	10.399	5
90	165.6	6.23378	5	144.4	12.8008	5	166.2	13.6653	5
	Mean	SEM	N	Mean	SEM	N	Mean	SEM	N
	AUC
	JNK1/2fl/fl-GFP, G12D-CNO			JNK1/2fl/fl-CRE,G12D-CNO			JNK1/2fl/fl-GFP,CRE-CNO
	16024.8	596.939	5	13257.2	583.006	5	11838.4	790.748	5
	TOTAL AREA	STD ERROR	NO.	TOTAL AREA	STD ERROR	NO.	TOTAL AREA	STD ERROR	NO.

## Sheet: FIGURE 5
FIGURE 5A
	Control-Sal			Control-CNO			HepG12D-Sal			HepG12D-CNO
	3.2	0.273861	4	3	0.168325	4	3.125	0.165202	4	6	0.158114	4
	Mean	SEM	N	Mean	SEM	N	Mean	SEM	N	Mean	SEM	N
FIGURE 5B
	Control-Sal			Control-CNO			HepG12D-Sal			HepG12D-CNO
	100.75	0.478714	4	113.25	2.136	4	114	3.937	4	215.5	5.80948	4
	Mean	SEM	N	Mean	SEM	N	Mean	SEM	N	Mean	SEM	N
FIGURE 5C
	Control-Sal			Control-CNO			HepG12D-Sal			HepG12D-CNO
	1	0	4	1.0825	0.0249583	4	1.075	0.0175594	4	1.44	0.0365148	4
	Mean	SEM	N	Mean	SEM	N	Mean	SEM	N	Mean	SEM	N
FIGURE 5D
	Minutes	HepG12D-saline			HepG12D-CNO			HepG12D-CNO+Y27632			HepG12D-CNO+Rhosin			Control-saline			Control-CNO			Control-CNO+Y27632			Control-CNO+Rhosin
	0	0.1013	0.00289194	6	0.160267	0.0482518	6	0.130733	0.0138353	6	0.1028	0.0057	6	0.0873333	0.00156773	6	0.1013	0.00289194	6	0.0898667	0.000868588	6	0.116867	0.0185316	6
	5	0.1326	0.00659874	6	0.2275	0.0573502	6	0.183667	0.0102118	6	0.1556	0.0057	6	0.121833	0.000120185	6	0.1389	0.0034	6	0.127833	0.00187735	6	0.132567	0.014791	6
	10	0.1765	0.00485627	6	0.320433	0.049743	6	0.2106	0.0366546	6	0.1978	0.0001	6	0.153667	0.00151914	6	0.17695	0.00345	6	0.163567	0.00325081	6	0.148333	0.0103638	6
	15	0.213867	0.00313546	6	0.376133	0.0497689	6	0.232267	0.0376626	6	0.24405	5e-05	6	0.183167	0.00343382	6	0.211	0.0022	6	0.197933	0.00357973	6	0.163833	0.00922105	6
	20	0.245567	0.00277028	6	0.4569	0.0556695	6	0.2977	0.0269002	6	0.2854	0.0037	6	0.2119	0.00482735	6	0.2429	0.0013	6	0.230267	0.00391592	6	0.176533	0.010747	6
	25	0.308167	0.0359168	6	0.486333	0.0499744	6	0.349067	0.0280631	6	0.3273	0.0054	6	0.245967	0.00354511	6	0.27225	0.00015	6	0.259633	0.00399347	6	0.186167	0.0132114	6
	30	0.302067	0.00345173	6	0.593	0.0270617	6	0.366533	0.0439699	6	0.37035	0.00395	6	0.273233	0.00469976	6	0.29865	0.00085	6	0.286767	0.00414782	6	0.216567	0.0120466	6
	35	0.325433	0.00338838	6	0.6581	0.0081	6	0.400067	0.0551362	6	0.35685	0.04685	6	0.286167	0.00311359	6	0.32215	0.00145	6	0.311067	0.00429043	6	0.2315	0.00934077	6
	40	0.3313	0.016293	6	0.6704	0.0324576	6	0.449333	0.0571586	6	0.3967	0.0467	6	0.310867	0.00620761	6	0.34215	0.00305	6	0.3339	0.00331512	6	0.276667	0.0145297	6
	45	0.316667	0.0145297	6	0.71	0.0321455	6	0.464833	0.0650899	6	0.4342	0.0442	6	0.330933	0.00600398	6	0.36015	0.00365	6	0.351767	0.00484436	6	0.3	0.011547	6
	50	0.323333	0.0145297	6	0.767833	0.0178333	6	0.546667	0.0272845	6	0.42575	0.07575	6	0.353433	0.00245922	6	0.3748	0.0056	6	0.368033	0.00555768	6	0.336667	0.00881917	6
	55	0.32	0.0152753	6	0.825967	0.0229913	6	0.573333	0.0371184	6	0.445	0.085	6	0.374833	0.00286609	6	0.38755	0.00735	6	0.382967	0.00637321	6	0.33	0.01	6
	60	0.303333	0.00333333	6	0.853333	0.0290593	6	0.583333	0.0440959	6	0.4721	0.0821	6	0.3866	0.00172434	6	0.3958	0.0086	6	0.393233	0.00722619	6	0.363333	0.00881917	6
		Mean	SEM	N	Mean	SEM	N	Mean	SEM	N	Mean	SEM	N	Mean	SEM	N	Mean	SEM	N	Mean	SEM	N	Mean	SEM	N
FIGURE 5E
		G6PC			FBP			PCK1
	Control-Sal	1	0	6	1	0	6	1	0	6
	Control-CNO	1.15783	0.00476387	6	1.129	0.00585947	6	1.04975	0.00986893	6
	HepG12D-Sal	1.13017	0.0058902	6	1.19833	0.0135195	6	1.18167	0.00600925	6
	HepG12D-CNO	1.72	0.010328	6	1.93333	0.0105409	6	1.95333	0.0140633	6
		Mean	SEM	N	Mean	SEM	N	Mean	SEM	N

## Sheet: FIGURE 6
FIGURE 6A
	Control			Glucagon			CNO			Y-27632			SP600125
	100	0	4	158	8	4	152.2	9	4	121.3	6	4	131.5	9.1	4
	Mean	SEM	N	Mean	SEM	N	Mean	SEM	N	Mean	SEM	N	Mean	SEM	N
FIGURE 6B	GNA12+/+ (WT)						GNA12-/-
	GFP			G12D			GFP			G12D
CONTROL	101.5	2	4	108.2	1.7	4	98.6	1.2	4	105.3	5.4	4
CNO	104.7	1.7	4	165.4	2.4	4	109.2	4.5	4	110.2	3.1	4
GLUCAGON	195.2	1.2	4	172.3	1.8	4	188.6	7.1	4	161.3	6.8	4
	Mean	SEM	N	Mean	SEM	N	Mean	SEM	N	Mean	SEM	N
FIGURE 6D
		Control			Ponesimod			W146			Ponesimod+W146
	WT	100	0	4	152	4.2	4	127	3.2	4	117	6.8	4
	G12KO	100	0	4	122	7.1	4	119	4.5	4	114	5.6	4
		Mean	SEM	N	Mean	SEM	N	Mean	SEM	N	Mean	SEM	N
FIGURE 6E
		GFP ADENOVIRUS					G12D ADENOVIRUS
	Control	100	0	6		Control	106.833	0.909823	6
	Glucagon	185.5	2.92973	6		Glucagon	176	5.2852	6
	CNO	110.667	1.542	6		CNO	159	3.26599	6
	Y-27632	108.667	1.97765	6		Y-27632	124	1.52753	6
	SP-600125	106.833	0.703167	6		SP-600125	130.333	1.83787	6
		Mean	SEM	N			Mean	SEM	N
FIGURE 6F
		Control			Ponesimod			W146			Ponesimod+W146
	HepG2-scrRNA	100	0	6	162	10	6	120	9	6	125	9	6
	HepG2-siRNA G12	100	0	6	120	5	6	110	5	6	116	5	6
		Mean	SEM	N	Mean	SEM	N	Mean	SEM	N	Mean	SEM	N

## Sheet: FIGURE 7
FIGURE 7A
	Fed			Fasted
Gna12	1.0596	0.133331	7	2.36819	0.321339	7
Gna13	1.08413	0.176466	7	1.52392	0.180376	7
RhoA	1.03925	0.114014	7	1.57885	0.230234	7
	Mean	SEM	N	Mean	SEM	N
FIGURE 7B
	FED			FASTED
ROCK1	1.03703	0.113368	7	2.83942	0.385769	7
	Mean	SEM	N	Mean	SEM	N
ROCK1	Wildtype			G12/13 KO
Fed	1.00503	0.252015	3	1.52257	0.387411	3
Fasted	1.9361	0.170559	3	1.49287	0.328817	3
	Mean	SEM	N	Mean	SEM	N
FIGURE 7C
WT-FED			WT-FASTED			G12/13-DKO-FED			G12/13-DKO-FASTED
0.983333	0.0166667	6	1.21167	0.0107755	6	0.886667	0.0128236	6	0.918333	0.0230097	6
Mean	SEM	N	Mean	SEM	N	Mean	SEM	N	Mean	SEM	N
FIGURE 7D
Gna12	Wildtype			G12/13 KO
Fed	1.547	0.9115	3	0.0001922	0.0001137	3
	Mean	SEM	N	Mean	SEM	N
Gna13	Wildtype			G12/13 KO
Fed	1.043	0.2238	3	0.1715	0.04103	3
	Mean	SEM	N	Mean	SEM	N

## Sheet: SUPP FIGURE 1
		S FIGURE 1
				NanoBiT-G12				NanoBiT-G13
				Mock		M3D-G12		Mock		M3D-G12
			n =	3		4		4		5
				Mean	SEM	Mean	SEM	Mean	SEM	Mean	SEM
			Vehicle	1	0	1	0	1	0	1	0
		Log [CNO (M)]	-8.5	1.004	0.004	0.992	0.009	1	0.004	1	0.004
			-8	1.004	0.004	0.964	0.012	1.006	0.006	1	0.005
			-7.5	1.007	0.01	0.939	0.012	1.01	0.004	0.991	0.003
			-7	1.008	0.006	0.868	0.015	1.015	0.003	0.971	0.005
			-6.5	1.001	0.005	0.816	0.029	1.01	0.003	0.954	0.005
			-6	0.99	0.006	0.769	0.043	1.01	0.005	0.939	0.006
			-5.5	0.998	0.012	0.747	0.039	1.01	0.003	0.933	0.009
			-5	0.988	0.014	0.745	0.057	1.002	0.007	0.92	0.009
			-4.5	0.96	0.01	0.715	0.051	0.992	0.004	0.909	0.01

## Sheet: SUPP FIGURE 4
	S FIGURE 4
	G12D			GCGR			AVRP1a			S1P1R			GPR91
	2.85333	0.114649	3	3.23667	0.213411	3	8.55	0.405956	3	5.31667	0.160451	3	4.64667	0.240439	3
	Mean	SEM	N	Mean	SEM	N	Mean	SEM	N	Mean	SEM	N	Mean	SEM	N

## Sheet: SUPP FIGURE 5
S FIGURE 5A
	Control			HepG12D
	25.8375	0.669471	8	26.0625	0.407491	8
	Mean	SEM	N	Mean	SEM	N
S FIGURE 5B
		Control			HepG12D
	Fed	139.25	4.86881	8	132.375	3.3697	8
	Fast 14h	77.75	3.70207	8	73	7.29481	8
		Mean	SEM	N	Mean	SEM	N
S FIGURE 5C
		Control			HepG12D
	Fed	3.205	0.089861	8	3.15625	0.101962	8
	Fast 14h	0.88	0.0162569	8	1.00875	0.0260108	8
		Mean	SEM	N	Mean	SEM	N

[truncated: 12 more sheets: SUPP FIGURE 6, SUPP FIGURE 7, SUPP FIGURE 8, SUPP FIGURE 9, SUPP FIGURE 10, SUPP FIGURE 11, SUPP FIGURE 12, SUPP FIGURE 13, SUPP FIGURE 14, SUPP FIGURE 15, SUPP FIGURE 16, ALL WESTERN BLOT IMAGES BEFORE ]
